# Supplementary material for: Neurons: The Interplay between Cytoskeleton, Ion Channels/Transporters and Mitochondria
Source: Cells. 2022 Aug 11;11(16):2499. doi: 10.3390/cells11162499 (PMC9406945; doi:10.3390/cells11162499)
Supplement: Supplementary file 1 [file cells-11-02499-s001.zip]

Archive with 1 entries (1 files):
- cells-1712072-Supplementary.mp4
